# Supplementary material for: Longitudinal Variations in Antibody Responses against SARS-CoV-2 Spike Epitopes upon Serial Vaccinations
Source: Int J Mol Sci. 2023 Apr 14;24(8):7292. doi: 10.3390/ijms24087292 (PMC10138620; doi:10.3390/ijms24087292)
Supplement: Supplementary file 1 [file ijms-24-07292-s001.zip]

Archive with 1 entries (1 files):
- ijms-2286998-supplementary.pdf
